# Supplementary material for: Audiovestibular Dysfunction Related to Long COVID-19 Syndrome: A Systematic Review of Characteristics, Pathophysiology, Diagnosis, and Management
Source: Int J Mol Sci. 2026 Jan 30;27(3):1417. doi: 10.3390/ijms27031417 (PMC12898127; doi:10.3390/ijms27031417)
Supplement: Supplementary file 1 [file ijms-27-01417-s001.zip]

Archive with 1 entries (1 files):
- ijms-4092746-supplementary.pdf
